# Supplementary material for: Multi-disturbance identification from mine wind-velocity data based on MSSW and WPT-GBDT
Source: PLoS One. 2023 Apr 18;18(4):e0284316. doi: 10.1371/journal.pone.0284316 (PMC10112794; doi:10.1371/journal.pone.0284316)
Supplement: S1 Data — (ZIP) [file pone.0284316.s001.zip]

Archive with 2 entries (1 files):
- data/
- data/idenity_data.xlsx
