# Supplementary material for: Multi-disturbance identification from mine wind-velocity data based on MSSW and WPT-GBDT
Source: PLoS One. 2023 Apr 18;18(4):e0284316. doi: 10.1371/journal.pone.0284316 (PMC10112794; doi:10.1371/journal.pone.0284316)
Supplement: S1 Data — (ZIP) [file pone.0284316.s001.zip › data/idenity_data.xlsx]

## Sheet: measuring point1
working condition	Predict air door opening time	Predict air door closing time	Predict when the air door will start to hold a fixed Angle	Predict the end time when the air door will remain at a fixed Angle	air door opening time	air door closing time	when the air door will start to hold a fixed Angle	the end time when the air door will remain at a fixed Angle	Prediction accuracy of damper opening and closing time	air door opening and closing time prediction accuracy Accuracy of damper opening and closing fixed Angle time prediction
3-5-90--10-40-45-75	10	72.0254	39.1377	44.12	10	75	40	45	0.954237	0.702795
3-5-75--10-35-40-65	10	61.321	34.0837	38.7424	10	65	35	40	0.933109	0.632552
3-5-60--10-30-35-55	10	52.33	31.9015	34.5094	10	55	30	35	0.940667	0.521581
3-5-45--10-25-30-45	10	41.684	24.331	31.221	10	45	25	30	0.905257	0.725689
5-5-90--10-28-33-51	10	47.3675	27.6447	35.4267	10	51	28	33	0.911402	0.642503
5-5-75--10-25-30-45	10	42.0385	25.1573	32.7313	10	45	25	30	0.915386	0.626378
5-5-60--10-22-27-39	10	37.9233	22.3479	28.5008	10	39	22	27	0.962871	0.715618
5-5-45--10-19-24-33	10	30.265	20.6011	23.118	10	33	19	24	0.881087	0.503385
10-5-90--10-19-24-33	10	36.0451	19.786	24.017	10	33	19	24	0.883085	0.839941
10-5-75--10-17-22-29	10	31.642	15.2137	23.602	10	29	17	22	0.877923	0.596068
10-5-60--10-16-21-27	10	25.8023	14.9659	24.6613	10	27	16	21	0.929547	0.51571
10-5-45--10-14-19-23	10	21.354	14.4076	17.0549	10	23	14	19	0.873385	0.529443
15-5-90--10-16-21-27	10	27.5803	16.2505	24.5965	10	27	16	21	0.966993	0.552488
15-5-75--10-15-20-25	10	26.5868	16.678	20.5268	10	25	15	20	0.904332	0.601065
15-5-60--10-14-19-23	10	21.328	14.678	22.5268	10	23	14	19	0.871385	0.506869
15-5-45--10-13-18-21	10	21.2298	13.4244	21.4081	10	21	13	18	0.979535	0.544189
3-10-90--10-40-50-80	10	76.7096	40.8651	51.614	10	80	40	50	0.952994	0.786538
3-10-75--10-35-45-70	10	73.0287	34.1716	41.9207	10	70	35	45	0.951947	0.639122
3-10-60--10-30-40-60	10	52.6964	30.132	38.1222	10	60	30	40	0.853929	0.799013
3-10-45--10-25-35-50	10	44.0385	25.517	33.0602	10	50	25	35	0.850963	0.754315
5-10-90--10-28-38-56	10	54.3158	27.3625	37.9847	10	56	28	38	0.963387	0.93863
5-10-75--10-25-35-50	10	44.2597	16.3267	35.5846	10	50	25	35	0.856492	0.519265
5-10-60--10-22-32-44	10	42.0385	23.3585	31.0867	10	44	22	32	0.942309	0.772825
5-10-45--10-19-29-38	10	34.0516	19.1342	25.9606	10	38	19	29	0.858987	0.682639
10-10-90--10-19-29-38	10	34.9307	11.645	28.4427	10	38	19	29	0.890383	0.544092
10-10-75--10-17-27-34	10	33.605	18.7311	27.0413	10	34	17	27	0.983544	0.823483
10-10-60--10-16-26-32	10	31.1934	16.8786	25.0931	10	32	16	26	0.963335	0.821457
10-10-45--10-14-24-28	10	32.0155	14.0967	23.1046	10	28	14	24	0.817606	0.900782
15-10-90--10-16-26-32	10	33.6018	9.87714	26.4051	10	32	16	26	0.932133	0.605035
15-10-75--10-15-25-30	10	32.7096	16.9504	24.378	10	30	15	25	0.880687	0.742763
15-10-60--10-14-24-28	10	27.9092	11.2775	27.7853	10	28	14	24	0.994958	0.605776
15-10-45--10-13-23-26	10	24.2233	13.2493	24.1196	10	26	13	23	0.888954	0.876888
3-15-90--10-40-55-85	10	76.032	38.5652	51.0503	10	85	40	55	0.880426	0.672371
3-15-75--10-35-50-75	10	62.0254	33.3389	49.4754	10	75	35	50	0.800391	0.868817
3-15-60--10-30-45-65	10	61.4666	30.7967	43.3291	10	65	30	45	0.935756	0.835497
3-15-45--10-25-40-55	10	58.0516	23.4453	38.1302	10	55	25	40	0.936493	0.793145
5-15-90--10-28-43-61	10	71.3675	31.9618	44.3736	10	61	28	43	0.831059	0.674146
5-15-75--10-25-40-55	10	46.3949	25.7174	40.6985	10	55	25	40	0.808776	0.909807
5-15-60--10-22-37-49	10	46.2597	16.3267	41.5846	10	49	22	37	0.929736	0.593872
5-15-45--10-19-34-43	10	44.9373	23.3461	37.8062	10	43	19	34	0.94455	0.56651
10-15-90--10-19-34-43	10	42.0516	19.5733	37.2762	10	43	19	34	0.971261	0.789372
10-15-75--10-17-32-39	10	39.0451	18.1945	30.9905	10	39	17	32	0.998448	0.853069
10-15-60--10-16-31-37	10	44.7096	16.109	31.3515	10	37	16	31	0.777884	0.970007
10-15-45--10-14-29-33	10	31.2265	11.182	29.2785	10	33	14	29	0.922893	0.828888
15-15-90--10-16-31-37	10	42.9438	10.6943	31.7498	10	37	16	31	0.819577	0.712403
15-15-75--10-15-30-35	10	36.7096	12.6699	30.0358	10	35	15	30	0.935995	0.86376
15-15-60--10-14-29-33	10	32.7096	11.9504	29.378	10	33	14	29	0.987372	0.860702
15-15-45--10-13-28-31	10	37.4797	9.89552	23.9272	10	31	13	28	0.764201	0.603562
									0.906617	0.707601

## Sheet: measuring point2
working condition	Predict air door opening time	Predict air door closing time	Predict when the air door will start to hold a fixed Angle	Predict the end time when the air door will remain at a fixed Angle	air door opening time	air door closing time	when the air door will start to hold a fixed Angle	the end time when the air door will remain at a fixed Angle	Prediction accuracy of damper opening and closing time	air door opening and closing time prediction accuracy Accuracy of damper opening and closing fixed Angle time prediction
3-5-90--10-40-45-75	10	69.2384	40.4699	44.0276	10	40	45	75	0.911361	0.711545
3-5-75--10-35-40-65	10	57.4523	35.1194	38.0961	10	35	40	65	0.862769	0.595346
3-5-60--10-30-35-55	10	50.4869	31.7252	34.9873	10	30	35	55	0.899709	0.652422
3-5-45--10-25-30-45	10	44.1631	23.2509	30.7928	10	25	30	45	0.976088	0.662957
5-5-90--10-28-33-51	10	55.3077	28.6815	36.3428	10	28	33	51	0.904924	0.517626
5-5-75--10-25-30-45	10	43.5215	23.3311	30.2164	10	25	30	45	0.957758	0.726182
5-5-60--10-22-27-39	10	40.5215	22.0001	28.6806	10	22	27	39	0.950149	0.748419
5-5-45--10-19-24-33	10	31.5562	17.7186	23.6248	10	19	24	33	0.937224	0.736277
10-5-90--10-19-24-33	10	29.5908	16.5427	24.7282	10	19	24	33	0.851773	0.610841
10-5-75--10-17-22-29	10	29.9839	16.7779	23.1038	10	17	22	29	0.950767	0.790408
10-5-60--10-16-21-27	10	29.5908	16.5427	22.6643	10	16	21	27	0.867755	0.668834
10-5-45--10-14-19-23	10	21.1631	13.9271	19.0942	10	14	19	23	0.858699	0.967666
15-5-90--10-16-21-27	10	24.5908	14.3245	20.1317	10	16	21	27	0.858281	0.618937
15-5-75--10-15-20-25	10	23.8046	13.8541	19.9704	10	15	20	25	0.920309	0.808729
15-5-60--10-14-19-23	10	21.1285	14.7721	20.7234	10	14	19	23	0.856035	0.628838
15-5-45--10-13-18-21	10	19.8046	12.516	17.0817	10	13	18	21	0.89133	0.744289
3-10-90--10-40-50-80	10	72.88	39.7207	46.2689	10	40	50	80	0.898286	0.609855
3-10-75--10-35-45-70	10	69.2384	35.4699	44.0054	10	35	45	70	0.987307	0.853554
3-10-60--10-30-40-60	10	60.4869	31.1617	39.416	10	30	40	60	0.990356	0.825432
3-10-45--10-25-35-50	10	48.88	26.0731	32.8073	10	25	35	50	0.972	0.673416
5-10-90--10-28-38-56	10	58.5215	29.9858	38.6022	10	28	38	56	0.948033	0.755899
5-10-75--10-25-35-50	10	53.7354	27.7408	36.251	10	25	35	50	0.914591	0.645206
5-10-60--10-22-32-44	10	45.4869	24.507	31.4063	10	22	32	44	0.9581	0.689934
5-10-45--10-19-29-38	10	39.7354	21.5297	28.6326	10	19	29	38	0.941639	0.710289
10-10-90--10-19-29-38	10	36.5562	19.9369	26.9088	10	19	29	38	0.948434	0.697195
10-10-75--10-17-27-34	10	29.9839	16.7779	23.0829	10	17	27	34	0.832661	0.595077
10-10-60--10-16-26-32	10	29.5908	16.5427	22.3525	10	16	26	32	0.89049	0.58098
10-10-45--10-14-24-28	10	31.5562	15.7186	23.8346	10	14	24	28	0.835028	0.811598
15-10-90--10-16-26-32	10	29.5908	16.5427	22.8689	10	16	26	32	0.89049	0.632619
15-10-75--10-15-25-30	10	31.7354	15.6424	26.8552	10	15	25	30	0.920159	0.789322
15-10-60--10-14-24-28	10	26.5562	14.9369	24.3345	10	14	24	28	0.919787	0.87698
15-10-45--10-13-23-26	10	23.1631	13.9271	24.3489	10	13	23	26	0.822693	0.799453
3-15-90--10-40-55-85	10	81.2384	40.7937	50.6129	10	40	55	85	0.949846	0.654619
3-15-75--10-35-50-75	10	72.4523	36.7741	45.8087	10	35	50	75	0.960804	0.602304
3-15-60--10-30-45-65	10	60.4869	31.1617	39.5565	10	30	45	65	0.917944	0.559655
3-15-45--10-25-40-55	10	49.4869	26.2816	34.0582	10	25	40	55	0.877487	0.51844
5-15-90--10-28-43-61	10	55.7354	28.6281	37.0643	10	28	43	61	0.896772	0.562414
5-15-75--10-25-40-55	10	51.5562	26.5916	35.1473	10	25	40	55	0.92347	0.57038
5-15-60--10-22-37-49	10	46.7354	24.6353	32.9293	10	22	37	49	0.941933	0.552936
5-15-45--10-19-34-43	10	48.1631	19.9271	34.4324	10	19	34	43	0.86471	0.911908
10-15-90--10-19-34-43	10	48.7354	17.7408	35.7048	10	19	34	43	0.851934	0.835004
10-15-75--10-17-32-39	10	43.9839	22.989	31.068	10	17	32	39	0.853346	0.538604
10-15-60--10-16-31-37	10	38.9839	22.989	31.0006	10	16	31	37	0.931553	0.534047
10-15-45--10-14-29-33	10	33.5215	12.0001	29.0596	10	14	29	33	0.977827	0.879275
15-15-90--10-16-31-37	10	41.5562	17.1551	29.3065	10	16	31	37	0.855617	0.810092
15-15-75--10-15-30-35	10	38.1631	15.589	27.5671	10	15	30	35	0.887687	0.798537
15-15-60--10-14-29-33	10	38.1631	14.589	27.4533	10	14	29	33	0.816672	0.857619
15-15-45--10-13-28-31	10	31.9839	13.8834	27.251	10	13	28	31	0.955246	0.89117
									0.90808	0.70444

## Sheet: measuring point3
working condition	Predict air door opening time	Predict air door closing time	Predict when the air door will start to hold a fixed Angle	Predict the end time when the air door will remain at a fixed Angle	air door opening time	air door closing time	when the air door will start to hold a fixed Angle	the end time when the air door will remain at a fixed Angle	Prediction accuracy of damper opening and closing time	air door opening and closing time prediction accuracy Accuracy of damper opening and closing fixed Angle time prediction
3-5-90--10-40-45-75	10	80.5532	41.6539	45.6812	10	40	45	75	0.921291	0.588972
3-5-75--10-35-40-65	10	65.1625	35.3855	41.0269	10	35	40	65	0.997054	0.765652
3-5-60--10-30-35-55	10	52.8609	31.1614	34.569	10	30	35	55	0.952465	0.681539
3-5-45--10-25-30-45	10	50.0192	24.9185	32.6227	10	25	30	45	0.874581	0.648991
5-5-90--10-28-33-51	10	46.9971	28.0028	32.2474	10	28	33	51	0.902369	0.848915
5-5-75--10-25-30-45	10	45.0974	25.6759	30.6642	10	25	30	45	0.997224	0.763396
5-5-60--10-22-27-39	10	37.4708	22.891	24.2161	10	22	27	39	0.947269	0.265028
5-5-45--10-19-24-33	10	36.001	19.6819	25.5442	10	19	24	33	0.884581	0.659841
10-5-90--10-19-24-33	10	38.1934	19.7779	25.6437	10	19	24	33	0.815794	0.635502
10-5-75--10-17-22-29	10	29.6214	16.1162	22.2251	10	17	22	29	0.96833	0.81848
10-5-60--10-16-21-27	10	26.8843	16.3845	21.8408	10	16	21	27	0.993191	0.790216
10-5-45--10-14-19-23	10	20.5886	14.1606	19.2568	10	14	19	23	0.814511	0.9206
15-5-90--10-16-21-27	10	30.6363	17.8941	21.7354	10	16	21	27	0.82379	0.541537
15-5-75--10-15-20-25	10	22.8169	14.3941	19.788	10	15	20	25	0.854458	0.854104
15-5-60--10-14-19-23	10	23.8651	15.8856	19.1394	10	14	19	23	0.937609	0.605994
15-5-45--10-13-18-21	10	22.0205	14.1606	19.3481	10	13	18	21	0.915101	0.604816
3-10-90--10-40-50-80	10	84.1154	37.5902	52.9978	10	40	50	80	0.944473	0.649028
3-10-75--10-35-45-70	10	75.7857	30.5128	42.2424	10	35	45	70	0.912052	0.499915
3-10-60--10-30-40-60	10	55.2986	27.0188	40.5042	10	30	40	60	0.905972	0.741541
3-10-45--10-25-35-50	10	53.2118	19.8969	35.073	10	25	35	50	0.925673	0.65893
5-10-90--10-28-38-56	10	53.8535	23.7266	38.9183	10	28	38	56	0.953337	0.658256
5-10-75--10-25-35-50	10	53.3276	17.8793	35.7025	10	25	35	50	0.923198	0.561064
5-10-60--10-22-32-44	10	42.6823	22.5114	29.9077	10	22	32	44	0.961244	0.739637
5-10-45--10-19-29-38	10	35.2823	18.1162	26.175	10	19	29	38	0.902938	0.659238
10-10-90--10-19-29-38	10	45.3316	23.0416	29.1802	10	19	29	38	0.792492	0.585292
10-10-75--10-17-27-34	10	35.3211	19.3855	26.1025	10	17	27	34	0.947825	0.671691
10-10-60--10-16-26-32	10	37.0013	9.17642	26.6473	10	16	26	32	0.814776	0.572382
10-10-45--10-14-24-28	10	28.4003	14.098	28.5244	10	14	24	28	0.978243	0.681753
15-10-90--10-16-26-32	10	33.5381	16.1536	27.6096	10	16	26	32	0.934656	0.848126
15-10-75--10-15-25-30	10	31.5068	13.7779	27.4598	10	15	25	30	0.929938	0.730893
15-10-60--10-14-24-28	10	27.4383	14.41	27.0549	10	14	24	28	0.968796	0.734591
15-10-45--10-13-23-26	10	25.8962	13.375	23.8921	10	13	23	26	0.993509	0.883669
3-15-90--10-40-55-85	10	101.282	41.0415	58.8986	10	40	55	85	0.821626	0.738599
3-15-75--10-35-50-75	10	68.1736	36.2759	48.4618	10	35	50	75	0.894978	0.812393
3-15-60--10-30-45-65	10	59.6601	31.9643	48.9101	10	30	45	65	0.902911	0.689352
3-15-45--10-25-40-55	10	53.5439	28.5328	40.637	10	25	40	55	0.967641	0.733335
5-15-90--10-28-43-61	10	64.1014	28.177	43.4959	10	28	43	61	0.942674	0.956576
5-15-75--10-25-40-55	10	53.3457	15.9997	39.2062	10	25	40	55	0.963237	0.591916
5-15-60--10-22-37-49	10	41.7754	25.0302	37.3413	10	22	37	49	0.814754	0.780236
5-15-45--10-19-34-43	10	47.4768	19.8969	35.0076	10	19	34	43	0.880545	0.881027
10-15-90--10-19-34-43	10	53.0546	24.377	32.4473	10	19	34	43	0.766469	0.538022
10-15-75--10-17-32-39	10	40.5829	20.877	28.4838	10	17	32	39	0.948242	0.507122
10-15-60--10-16-31-37	10	35.3621	17.3855	31.1035	10	16	31	37	0.939336	0.901412
10-15-45--10-14-29-33	10	30.6631	13.1414	26.472	10	14	29	33	0.898395	0.786451
15-15-90--10-16-31-37	10	36.6189	18.8685	31.8831	10	16	31	37	0.985886	0.763801
15-15-75--10-15-30-35	10	27.6188	14.1956	28.1772	10	15	30	35	0.704754	0.833769
15-15-60--10-14-29-33	10	36.2424	15.4678	27.4518	10	14	29	33	0.876444	0.798932
									0.908439	0.706011

## Sheet: measuring point4
working condition	Predict air door opening time	Predict air door closing time	Predict when the air door will start to hold a fixed Angle	Predict the end time when the air door will remain at a fixed Angle	air door opening time	air door closing time	when the air door will start to hold a fixed Angle	the end time when the air door will remain at a fixed Angle	Prediction accuracy of damper opening and closing time	air door opening and closing time prediction accuracy Accuracy of damper opening and closing fixed Angle time prediction
3-5-90--10-40-45-75	10	74.75	37.0711	45.468	10	40	45	75	0.996153	0.595456
3-5-75--10-35-40-65	10	64.8472	30.1254	40.3698	10	35	40	65	0.997222	0.488074
3-5-60--10-30-35-55	10	48.4777	30.6764	37.1687	10	30	35	55	0.855061	0.603126
3-5-45--10-25-30-45	10	41.9968	22.8277	28.8439	10	25	30	45	0.914195	0.535934
5-5-90--10-28-33-51	10	52.2139	27.4768	34.1434	10	28	33	51	0.971244	0.750011
5-5-75--10-25-30-45	10	42.3989	22.8277	28.8439	10	25	30	45	0.925683	0.535934
5-5-60--10-22-27-39	10	42.3407	22.8277	28.8439	10	22	27	39	0.896704	0.609641
5-5-45--10-19-24-33	10	34.3092	19.0294	24.4108	10	19	24	33	0.946143	0.918637
10-5-90--10-19-24-33	10	35.9556	19.979	25.5191	10	19	24	33	0.886127	0.616805
10-5-75--10-17-22-29	10	29.5207	17.1303	22.1942	10	17	22	29	0.973323	0.937513
10-5-60--10-16-21-27	10	27.0884	16.1796	21.9053	10	16	21	27	0.994827	0.816281
10-5-45--10-14-19-23	10	26.7622	14.6555	20.6401	10	14	19	23	0.775556	0.654274
15-5-90--10-16-21-27	10	26.3989	16.1808	21.086	10	16	21	27	0.964642	0.947554
15-5-75--10-15-20-25	10	24.4962	13.3321	19.7612	10	15	20	25	0.966414	0.714039
15-5-60--10-14-19-23	10	21.1834	14.2816	18.8694	10	14	19	23	0.860265	0.917556
15-5-45--10-13-18-21	10	22.2775	14.2816	18.8694	10	13	18	21	0.895948	0.633512
3-10-90--10-40-50-80	10	80.5001	39.9198	48.7928	10	40	50	80	0.992907	0.872282
3-10-75--10-35-45-70	10	68.9133	34.2224	42.1432	10	35	45	70	0.981889	0.66278
3-10-60--10-30-40-60	10	60.2472	30.1943	39.9559	10	30	40	60	0.99508	0.976157
3-10-45--10-25-35-50	10	50.2492	27.4768	35.5774	10	25	35	50	0.993808	0.711254
5-10-90--10-28-38-56	10	59.7186	30.4242	37.7101	10	28	38	56	0.925206	0.728592
5-10-75--10-25-35-50	10	49.5835	27.4768	36.2726	10	25	35	50	0.989587	0.667385
5-10-60--10-22-32-44	10	43.0178	23.6786	30.5193	10	22	32	44	0.971112	0.684073
5-10-45--10-19-29-38	10	37.603	15.1307	29.1632	10	19	29	38	0.985821	0.712632
10-10-90--10-19-29-38	10	37.6399	15.1307	29.1194	10	19	29	38	0.987138	0.714861
10-10-75--10-17-27-34	10	36.661	15.1307	29.4174	10	17	27	34	0.900192	0.699951
10-10-60--10-16-26-32	10	29.849	11.3324	24.3917	10	16	26	32	0.902226	0.572128
10-10-45--10-14-24-28	10	31.1432	8.02996	24.2576	10	14	24	28	0.851337	0.616231
15-10-90--10-16-26-32	10	34.4024	16.0294	24.4108	10	16	26	32	0.901549	0.838135
15-10-75--10-15-25-30	10	33.6339	19.0294	24.4108	10	15	25	30	0.846242	0.538135
15-10-60--10-14-24-28	10	34.6012	15.0294	24.4108	10	14	24	28	0.731672	0.861659
15-10-45--10-13-23-26	10	34.0537	14.0294	24.4108	10	13	23	26	0.665179	0.786146
3-15-90--10-40-55-85	10	81.4985	39.9198	53.7928	10	40	55	85	0.953313	0.914628
3-15-75--10-35-50-75	10	80.3259	30.7219	49.9509	10	35	50	75	0.924268	0.775538
3-15-60--10-30-45-65	10	62.4844	23.2229	43.2088	10	30	45	65	0.954262	0.606546
3-15-45--10-25-40-55	10	51.4156	26.6259	38.277	10	25	40	55	0.920347	0.776738
5-15-90--10-28-43-61	10	68.183	29.2224	42.1432	10	28	43	61	0.876545	0.861386
5-15-75--10-25-40-55	10	59.6747	25.4242	37.7101	10	25	40	55	0.905894	0.819062
5-15-60--10-22-37-49	10	49.9825	20.6764	32.1687	10	22	37	49	0.975427	0.622944
5-15-45--10-19-34-43	10	51.2094	19.6259	33.277	10	19	34	43	0.800789	0.910071
10-15-90--10-19-34-43	10	51.293	18.6259	33.277	10	19	34	43	0.799166	0.92864
10-15-75--10-17-32-39	10	43.1692	15.8277	28.8439	10	17	32	39	0.874304	0.732356
10-15-60--10-16-31-37	10	29.4448	18.1275	26.3696	10	16	31	37	0.720179	0.549476
10-15-45--10-14-29-33	10	43.1914	12.8277	28.8439	10	14	29	33	0.69295	0.917858
15-15-90--10-16-31-37	10	42.728	12.8277	28.8439	10	16	31	37	0.824981	0.706783
15-15-75--10-15-30-35	10	34.7861	19.0294	29.4108	10	15	30	35	0.991445	0.69209
15-15-60--10-14-29-33	10	34.4297	19.0294	29.4108	10	14	29	33	0.941478	0.646985
15-15-45--10-13-28-31	10	34.7231	19.0294	29.4108	10	13	28	31	0.849408	0.546625
									0.905108	0.727593
